# Supplementary material for: Perceptions and attitudes toward artificial intelligence among frontline physicians and physicians’ assistants in Kansas: a cross-sectional survey
Source: JAMIA Open. 2024 Oct 7;7(4):ooae100. doi: 10.1093/jamiaopen/ooae100 (PMC11458514; doi:10.1093/jamiaopen/ooae100)
Supplement: ooae100_Supplementary_Data [file ooae100_supplementary_data.zip]

Archive with 2 entries (2 files):
- Supplement 2.docx
- Supplement 1 .docx
